# Supplementary material for: Modulation of Bronchial Epithelial Barrier Integrity by Low Molecular Weight Components from Birch Pollen
Source: Int J Mol Sci. 2024 Jul 5;25(13):7374. doi: 10.3390/ijms25137374 (PMC11242533; doi:10.3390/ijms25137374)
Supplement: Supplementary file 1 [file ijms-25-07374-s001.zip]

Archive with 1 entries (1 files):
- ijms-3047332-supplementary.pdf
